# Supplementary material for: A Computational Model of the Ionic Currents, Ca2+ Dynamics and Action Potentials Underlying Contraction of Isolated Uterine Smooth Muscle
Source: PLoS One. 2011 Apr 29;6(4):e18685. doi: 10.1371/journal.pone.0018685 (PMC3084699; doi:10.1371/journal.pone.0018685)
Supplement: Appendix S2 — Model source code. (BZ2) [file pone.0018685.s014.bz2]

Archive with 4 entries (3 files):
- USMC
- USMC/GNU_LISENCE.txt
- USMC/USMC.c
- USMC/USMC.h
